# Supplementary material for: Gut microbiota components are associated with fixed airway obstruction in asthmatic patients living in the tropics
Source: Sci Rep. 2018 Jun 25;8:9582. doi: 10.1038/s41598-018-27964-3 (PMC6018556; doi:10.1038/s41598-018-27964-3)
Supplement: Supplementary file 1 — Supplementary Dataset 1 [file 41598_2018_27964_MOESM1_ESM.xlsx]

## Sheet: emiro_metagenomeSeq_fitZig_v2_1
	1	2	scalingFactor	pvalues	adjPvalues	fname	cname	bacteria
Ruminococcaceae:OTU400	5.49364	-2.59746	6.36764	1.97922e-05	0.00184067	Fixed---Reversible	nivel	Ruminococcaceae:OTU400
Enterobacteriaceae:Escherichia_Shigella	5.80292	-2.07001	8.10259	3.65193e-05	0.0033963	Fixed---No obstruction	nivel	Enterobacteriaceae:Escherichia_Shigella
Porphyromonadaceae:Odoribacter	0.251454	1.10944	5.04038	0.000232397	0.0108064	Fixed---Reversible	nivel	Porphyromonadaceae:Odoribacter
Streptococcaceae:Streptococcus	4.90613	-1.87119	3.86451	0.000244894	0.0113876	Fixed---No obstruction	nivel	Streptococcaceae:Streptococcus
Streptococcaceae:Streptococcus	5.58046	-1.56721	1.03255	0.000565235	0.013643	Fixed---Reversible	nivel	Streptococcaceae:Streptococcus
Veillonellaceae:Megasphaera	6.31156	-2.36262	3.4925	0.000586796	0.013643	Fixed---Reversible	nivel	Veillonellaceae:Megasphaera
Enterobacteriaceae:Escherichia_Shigella	6.89946	-1.6942	3.45695	0.00113207	0.0210564	Fixed---Reversible	nivel	Enterobacteriaceae:Escherichia_Shigella
Lachnospiraceae:OTU179	2.5513	-1.13321	3.19615	0.000864616	0.0268031	Fixed---No obstruction	nivel	Lachnospiraceae:OTU179
Ruminococcaceae:OTU400	5.45653	-1.97941	6.44763	0.00141465	0.0328907	Fixed---No obstruction	nivel	Ruminococcaceae:OTU400
Ruminococcaceae:OTU534	2.3406	0.83275	5.21573	0.00361672	0.0560592	Fixed---Reversible	nivel	Ruminococcaceae:OTU534
Ruminococcaceae:OTU498	3.20787	-1.27508	6.16748	0.00545898	0.0725264	Fixed---Reversible	nivel	Ruminococcaceae:OTU498
Coriobacteriaceae:Senegalimassilia	2.67441	-1.03924	5.54728	0.00727067	0.0845215	Fixed---Reversible	nivel	Coriobacteriaceae:Senegalimassilia
Ruminococcaceae:OTU498	3.41686	-1.32187	5.39547	0.00473961	0.0881568	Fixed---No obstruction	nivel	Ruminococcaceae:OTU498
Lachnospiraceae:OTU190	1.84646	0.939151	3.18584	0.00976106	0.100864	Fixed---Reversible	nivel	Lachnospiraceae:OTU190
Lachnospiraceae:OTU190	1.4452	0.941023	4.81365	0.00668255	0.10358	Fixed---No obstruction	nivel	Lachnospiraceae:OTU190
Veillonellaceae:Veillonella	4.12499	-1.25884	0.795828	0.00886395	0.117764	Fixed---No obstruction	nivel	Veillonellaceae:Veillonella
Enterobacteriaceae:Enterobacter	5.71787	-1.37816	3.1365	0.014046	0.130628	Fixed---Reversible	nivel	Enterobacteriaceae:Enterobacter
Ruminococcaceae:OTU492	1.04179	0.793874	5.75298	0.01717	0.145164	Fixed---Reversible	nivel	Ruminococcaceae:OTU492
Enterobacteriaceae:Enterobacter	5.25061	-1.38139	5.08347	0.0152211	0.158956	Fixed---No obstruction	nivel	Enterobacteriaceae:Enterobacter
Porphyromonadaceae:Odoribacter	0.253678	0.623349	5.11329	0.0153829	0.158956	Fixed---No obstruction	nivel	Porphyromonadaceae:Odoribacter
Enterococcaceae:Enterococcus	1.88274	-0.793456	2.66422	0.0216829	0.201651	Fixed---No obstruction	nivel	Enterococcaceae:Enterococcus
Ruminococcaceae:OTU534	2.1262	0.670295	6.08604	0.0267007	0.225742	Fixed---No obstruction	nivel	Ruminococcaceae:OTU534
Desulfovibrionaceae:Bilophila	1.17237	0.81469	3.94363	0.0360436	0.23886	Fixed---Reversible	nivel	Desulfovibrionaceae:Bilophila
Ruminococcaceae:OTU427	3.8804	0.730257	6.89912	0.0361079	0.23886	Fixed---Reversible	nivel	Ruminococcaceae:OTU427
Lachnospiraceae:OTU147	0.993016	0.488802	2.73187	0.0386276	0.23886	Fixed---Reversible	nivel	Lachnospiraceae:OTU147
Veillonellaceae:Veillonella	4.37885	-0.953223	-0.238565	0.0403285	0.23886	Fixed---Reversible	nivel	Veillonellaceae:Veillonella
Lachnospiraceae:OTU176	0.530245	0.459467	3.18045	0.0410943	0.23886	Fixed---Reversible	nivel	Lachnospiraceae:OTU176
Ruminococcaceae:OTU453	2.17204	-0.663071	2.76725	0.0334659	0.240549	Fixed---No obstruction	nivel	Ruminococcaceae:OTU453
Ruminococcaceae:OTU457	2.42745	0.714553	5.74861	0.0336251	0.240549	Fixed---No obstruction	nivel	Ruminococcaceae:OTU457
Alcaligenaceae:Sutterella	2.67521	0.763828	1.40858	0.0472902	0.258705	Fixed---Reversible	nivel	Alcaligenaceae:Sutterella
Peptostreptococcaceae:Intestinibacter	4.49764	-1.0137	2.59057	0.0510838	0.263933	Fixed---Reversible	nivel	Peptostreptococcaceae:Intestinibacter
Coriobacteriaceae:Enterorhabdus	0.730905	0.840497	6.82677	0.046973	0.312035	Fixed---No obstruction	nivel	Coriobacteriaceae:Enterorhabdus
Christensenellaceae:OTU422	1.27167	-0.638174	7.46684	0.0683435	0.319856	Fixed---Reversible	nivel	Christensenellaceae:OTU42
Bacteroidaceae:Bacteroides	5.34872	0.951836	6.08095	0.0687862	0.319856	Fixed---Reversible	nivel	Bacteroidaceae:Bacteroides
Unclassified Clostridiales:OTU253	0.33	0.467049	4.64328	0.0612261	0.365102	Fixed---No obstruction	nivel	Unclassified Clostridiales:OTU253
Lachnospiraceae:Anaerostipes	1.07447	-0.592245	7.54685	0.0642458	0.365102	Fixed---No obstruction	nivel	Lachnospiraceae:Anaerostipes
Ruminococcaceae:OTU427	3.1476	0.599285	9.92875	0.0667391	0.365102	Fixed---No obstruction	nivel	Ruminococcaceae:OTU427
Alcaligenaceae:Sutterella	2.71385	0.641634	1.2956	0.0731935	0.378167	Fixed---No obstruction	nivel	Alcaligenaceae:Sutterella
Veillonellaceae:Megasphaera	6.07425	-1.31409	4.37845	0.081179	0.39735	Fixed---No obstruction	nivel	Veillonellaceae:Megasphaera
Ruminococcaceae:OTU415	4.02236	0.627712	10.2108	0.104606	0.454204	Fixed---No obstruction	nivel	Ruminococcaceae:OTU415
Veillonellaceae:Allisonella	2.26245	0.500753	1.72185	0.110326	0.454204	Fixed---No obstruction	nivel	Veillonellaceae:Allisonella
Coriobacteriaceae:Senegalimassilia	2.07819	-0.681265	7.76928	0.112049	0.454204	Fixed---No obstruction	nivel	Coriobacteriaceae:Senegalimassilia
Prevotellaceae:Alloprevotella	6.34602	0.979285	-6.48138	0.11233	0.454204	Fixed---No obstruction	nivel	Prevotellaceae:Alloprevotella
Ruminococcaceae:OTU449	4.39617	-0.692445	5.73861	0.12997	0.472842	Fixed---No obstruction	nivel	Ruminococcaceae:OTU449
Lachnospiraceae:OTU171	2.58875	-0.428217	2.3636	0.134067	0.472842	Fixed---No obstruction	nivel	Lachnospiraceae:OTU171
Prevotellaceae:OTU3621	8.69803	1.02586	1.36373	0.145977	0.472842	Fixed---No obstruction	nivel	Prevotellaceae:OTU362
Prevotellaceae:OTU351	6.82718	0.784077	-5.65958	0.150723	0.472842	Fixed---No obstruction	nivel	Prevotellaceae:OTU351
Unclassified Bacteroidales:OTU294	2.07487	0.663218	5.45249	0.151128	0.472842	Fixed---No obstruction	nivel	Unclassified Bacteroidales:OTU294
Ruminococcaceae:OTU469	1.21627	0.754007	11.2798	0.153434	0.472842	Fixed---No obstruction	nivel	Ruminococcaceae:OTU469
Lachnospiraceae:OTU147	0.55192	0.352279	4.45439	0.155685	0.472842	Fixed---No obstruction	nivel	Lachnospiraceae:OTU147
Ruminococcaceae:OTU406	2.03882	0.873564	11.6269	0.15829	0.472842	Fixed---No obstruction	nivel	Ruminococcaceae:OTU406
Ruminococcaceae:OTU533	2.02027	0.551538	9.48249	0.162698	0.472842	Fixed---No obstruction	nivel	Ruminococcaceae:OTU533
Lachnospiraceae:OTU141	1.15599	0.466266	3.40609	0.110015	0.487211	Fixed---Reversible	nivel	Lachnospiraceae:OTU141
Ruminococcaceae:OTU533	2.72017	0.653283	6.64968	0.116401	0.49206	Fixed---Reversible	nivel	Ruminococcaceae:OTU533
Ruminococcaceae:OTU496	2.28402	-0.611377	5.35409	0.128967	0.501617	Fixed---Reversible	nivel	Ruminococcaceae:OTU496
Unclassified Bacteroidales:OTU294	2.15894	0.684891	5.07566	0.129449	0.501617	Fixed---Reversible	nivel	Unclassified Bacteroidales:OTU294
Lachnospiraceae:OTU176	0.317653	0.277314	4.11685	0.183651	0.517563	Fixed---No obstruction	nivel	Lachnospiraceae:OTU176
Lachnospiraceae:OTU140	1.39918	-0.244844	0.899246	0.202224	0.531566	Fixed---No obstruction	nivel	Lachnospiraceae:OTU140
Lactobacillaceae:Lactobacillus	4.76129	-0.682183	0.125126	0.204421	0.531566	Fixed---No obstruction	nivel	Lactobacillaceae:Lactobacillus
Ruminococcaceae:OTU492	0.797973	0.433118	6.8241	0.205767	0.531566	Fixed---No obstruction	nivel	Ruminococcaceae:OTU492
Unclassified Clostridiales:OTU253	0.503127	0.34645	4.01585	0.143816	0.534997	Fixed---Reversible	nivel	Unclassified Clostridiales:OTU253
Ruminococcaceae:OTU483	0.58199	0.42158	6.19976	0.150916	0.539814	Fixed---Reversible	nivel	Ruminococcaceae:OTU483
Ruminococcaceae:OTU469	2.57759	-1.09869	9.12093	0.00610244	0.567527	No obstruction---Reversible	nivel	Ruminococcaceae:OTU469
Lachnospiraceae:Pseudobutyrivibrio	6.76852	-0.414725	4.96831	0.168113	0.579056	Fixed---Reversible	nivel	Lachnospiraceae:Pseudobutyrivibrio
Lactobacillaceae:Lactobacillus	4.15541	-0.664728	2.6807	0.17666	0.586764	Fixed---Reversible	nivel	Lactobacillaceae:Lactobacillus
Ruminococcaceae:Ruminiclostridium	1.3227	0.299767	2.04648	0.236265	0.589529	Fixed---No obstruction	nivel	Ruminococcaceae:Ruminiclostridium
Ruminococcaceae:OTU483	0.134319	0.32726	8.05839	0.249139	0.589529	Fixed---No obstruction	nivel	Ruminococcaceae:OTU483
Lachnospiraceae:OTU152	1.8497	0.468684	9.33966	0.254115	0.589529	Fixed---No obstruction	nivel	Lachnospiraceae:OTU152
Ruminococcaceae:OTU5111	1.22172	0.240764	1.97634	0.256642	0.589529	Fixed---No obstruction	nivel	Ruminococcaceae:OTU511
Lachnospiraceae:OTU141	1.30784	0.374419	2.69636	0.267635	0.589529	Fixed---No obstruction	nivel	Lachnospiraceae:OTU141
Peptostreptococcaceae:Intestinibacter	3.66477	-0.605102	5.96133	0.271905	0.589529	Fixed---No obstruction	nivel	Peptostreptococcaceae:Intestinibacter
Veillonellaceae:Dialister	7.62379	0.678669	-1.8797	0.275028	0.589529	Fixed---No obstruction	nivel	Veillonellaceae:Dialister
Erysipelotrichaceae:Catenibacterium	3.20712	0.484885	9.73443	0.278917	0.589529	Fixed---No obstruction	nivel	Erysipelotrichaceae:Catenibacterium
Ruminococcaceae:Subdoligranulum	6.16911	-0.439078	7.03641	0.286026	0.59055	Fixed---No obstruction	nivel	Ruminococcaceae:Subdoligranulum
Acidaminococcaceae:Phascolarctobacterium	3.18593	-0.515651	5.18393	0.2921	0.59055	Fixed---No obstruction	nivel	Acidaminococcaceae:Phascolarctobacterium
Lachnospiraceae:Lachnoclostridium	2.04368	-0.257369	3.90839	0.301187	0.595965	Fixed---No obstruction	nivel	Lachnospiraceae:Lachnoclostridium
Christensenellaceae:OTU401	1.42333	-0.308807	7.9648	0.310303	0.601211	Fixed---No obstruction	nivel	Christensenellaceae:OTU40
Enterococcaceae:Enterococcus	2.20115	-0.512891	1.19367	0.191338	0.6136	Fixed---Reversible	nivel	Enterococcaceae:Enterococcus
Verrucomicrobiaceae:Akkermansia	2.36194	0.700094	4.90821	0.324977	0.616794	Fixed---No obstruction	nivel	Verrucomicrobiaceae:Akkermansia
Unclassified Clostridiales:OTU220	1.91988	-0.369444	1.99954	0.201211	0.62139	Fixed---Reversible	nivel	Unclassified Clostridiales:OTU220
Lachnospiraceae:Anaerostipes	1.63383	-0.399726	5.10075	0.212789	0.62139	Fixed---Reversible	nivel	Lachnospiraceae:Anaerostipes
Ruminococcaceae:OTU406	3.37334	0.79488	6.1735	0.221233	0.62139	Fixed---Reversible	nivel	Ruminococcaceae:OTU406
Ruminococcaceae:OTU511	1.12884	0.285774	2.2854	0.221569	0.62139	Fixed---Reversible	nivel	Ruminococcaceae:OTU511
Unclassified Clostridiales:OTU295	3.71138	-0.59564	4.18361	0.227175	0.62139	Fixed---Reversible	nivel	Unclassified Clostridiales:OTU295
Lachnospiraceae:OTU179	2.41433	-0.459584	3.5274	0.239114	0.631231	Fixed---Reversible	nivel	Lachnospiraceae:OTU179
Methanobacteriaceae:Methanobrevibacter	1.85799	-0.688537	12.2492	0.244348	0.631231	Fixed---Reversible	nivel	Methanobacteriaceae:Methanobrevibacter
Porphyromonadaceae:Parabacteroides	1.7924	0.444036	6.92385	0.255559	0.642352	Fixed---Reversible	nivel	Porphyromonadaceae:Parabacteroides
Lachnospiraceae:Pseudobutyrivibrio	6.87347	-0.280424	4.52369	0.34592	0.643411	Fixed---No obstruction	nivel	Lachnospiraceae:Pseudobutyrivibrio
Unclassified Clostridiales:OTU295	3.85112	-0.954433	4.98525	0.0157066	0.647948	No obstruction---Reversible	nivel	Unclassified Clostridiales:OTU295
Desulfovibrionaceae:Bilophila	1.41406	0.689013	3.56831	0.023911	0.647948	No obstruction---Reversible	nivel	Desulfovibrionaceae:Bilophila
Lachnospiraceae:OTU179	1.16845	0.637098	4.12056	0.0316002	0.647948	No obstruction---Reversible	nivel	Lachnospiraceae:OTU179
Ruminococcaceae:OTU453	0.868589	0.579319	4.98015	0.0348359	0.647948	No obstruction---Reversible	nivel	Ruminococcaceae:OTU453
Ruminococcaceae:OTU496	2.33728	-0.337351	5.19286	0.36951	0.655269	Fixed---No obstruction	nivel	Ruminococcaceae:OTU496
Succinivibrionaceae:Succinivibrio	6.24668	0.724694	-5.20204	0.370089	0.655269	Fixed---No obstruction	nivel	Succinivibrionaceae:Succinivibrio
Lachnospiraceae:OTU182	3.90276	0.366634	3.60808	0.373433	0.655269	Fixed---No obstruction	nivel	Lachnospiraceae:OTU182
Porphyromonadaceae:Barnesiella	1.27281	0.456752	5.5896	0.270959	0.659732	Fixed---Reversible	nivel	Porphyromonadaceae:Barnesiella
Lachnospiraceae:OTU142	3.0311	-0.378963	5.53098	0.276662	0.659732	Fixed---Reversible	nivel	Lachnospiraceae:OTU142
Veillonellaceae:Dialister	7.36625	0.66425	-0.7981	0.293256	0.665748	Fixed---Reversible	nivel	Veillonellaceae:Dialister
Ruminococcaceae:OTU399	1.37982	-0.393768	5.29784	0.30021	0.665748	Fixed---Reversible	nivel	Ruminococcaceae:OTU399
Succinivibrionaceae:Succinivibrio	4.87947	0.805025	0.610065	0.309466	0.665748	Fixed---Reversible	nivel	Succinivibrionaceae:Succinivibrio
Lachnospiraceae:Fusicatenibacter	1.79405	0.325986	3.70869	0.313789	0.665748	Fixed---Reversible	nivel	Lachnospiraceae:Fusicatenibacter
Ruminococcaceae:OTU457	1.89889	0.359808	7.86158	0.315515	0.665748	Fixed---Reversible	nivel	Ruminococcaceae:OTU457
Verrucomicrobiaceae:Akkermansia	2.70411	0.64985	3.56465	0.323418	0.665748	Fixed---Reversible	nivel	Verrucomicrobiaceae:Akkermansia
Lachnospiraceae:OTU148	1.15727	-0.225307	3.44789	0.331073	0.665748	Fixed---Reversible	nivel	Lachnospiraceae:OTU148
Ruminococcaceae:Subdoligranulum	6.47979	-0.377763	5.72017	0.336453	0.665748	Fixed---Reversible	nivel	Ruminococcaceae:Subdoligranulum
Ruminococcaceae:OTU415	3.94893	0.408644	10.5219	0.354123	0.686114	Fixed---Reversible	nivel	Ruminococcaceae:OTU415
Lachnospiraceae:OTU171	1.90987	-0.290893	5.13177	0.368255	0.692161	Fixed---Reversible	nivel	Lachnospiraceae:OTU171
Ruminococcaceae:OTU401	2.75575	-0.316873	7.68383	0.375415	0.692161	Fixed---Reversible	nivel	Ruminococcaceae:OTU401
Ruminococcaceae:Faecalibacterium	6.9801	0.292315	5.4898	0.38828	0.692161	Fixed---Reversible	nivel	Ruminococcaceae:Faecalibacterium
Lachnospiraceae:OTU144	1.68243	0.258599	5.33577	0.389716	0.692161	Fixed---Reversible	nivel	Lachnospiraceae:OTU144
Unclassified Mollicutes:OTU257	0.930205	0.462596	9.15465	0.394457	0.692161	Fixed---Reversible	nivel	Unclassified Mollicutes:OTU257
Coriobacteriaceae:Enterorhabdus	1.24288	0.313019	5.04262	0.410188	0.706435	Fixed---Reversible	nivel	Coriobacteriaceae:Enterorhabdus
Porphyromonadaceae:Odoribacter	0.451808	0.493692	6.42792	0.0517271	0.717813	No obstruction---Reversible	nivel	Porphyromonadaceae:Odoribacter
Acidaminococcaceae:Phascolarctobacterium	2.85691	0.832758	4.43158	0.0637801	0.717813	No obstruction---Reversible	nivel	Acidaminococcaceae:Phascolarctobacterium
Bacteroidaceae:Bacteroides	5.30377	0.873114	6.52852	0.067099	0.717813	No obstruction---Reversible	nivel	Bacteroidaceae:Bacteroides
Prevotellaceae:Alloprevotella	4.98469	-1.06469	2.53944	0.0694658	0.717813	No obstruction---Reversible	nivel	Prevotellaceae:Alloprevotella
Lachnospiraceae:OTU144	1.92895	0.275116	4.23815	0.419952	0.72325	Fixed---No obstruction	nivel	Lachnospiraceae:OTU144
Christensenellaceae:OTU421	0.854614	-0.306388	9.03194	0.427731	0.723254	Fixed---No obstruction	nivel	Christensenellaceae:OTU42
Ruminococcaceae:OTU449	4.75681	-0.419501	4.19209	0.433907	0.724485	Fixed---Reversible	nivel	Ruminococcaceae:OTU449
Erysipelotrichaceae:OTU111	1.46515	0.316186	5.29794	0.439368	0.724485	Fixed---Reversible	nivel	Erysipelotrichaceae:OTU111
Ruminococcaceae:Anaerotruncus	2.55349	-0.332178	9.20987	0.447553	0.724485	Fixed---Reversible	nivel	Ruminococcaceae:Anaerotruncus
Porphyromonadaceae:Butyricimonas	0.883931	0.250497	5.14255	0.458366	0.724485	Fixed---Reversible	nivel	Porphyromonadaceae:Butyricimonas
Prevotellaceae:OTU362	8.64336	0.534146	1.59531	0.466228	0.724485	Fixed---Reversible	nivel	Prevotellaceae:OTU362
Ruminococcaceae:Flavonifractor	1.10692	0.19689	3.71842	0.46741	0.724485	Fixed---Reversible	nivel	Ruminococcaceae:Flavonifractor
Lachnospiraceae:OTU143	2.88667	-0.304781	4.89481	0.444775	0.726401	Fixed---No obstruction	nivel	Lachnospiraceae:OTU143
Unclassified Mollicutes:OTU257	0.156821	0.365634	12.4333	0.445214	0.726401	Fixed---No obstruction	nivel	Unclassified Mollicutes:OTU257
Ruminococcaceae:OTU469	1.79626	-0.337317	9.20172	0.49064	0.738834	Fixed---Reversible	nivel	Ruminococcaceae:OTU469
Lachnospiraceae:OTU161	1.17855	0.238348	4.43904	0.492556	0.738834	Fixed---Reversible	nivel	Lachnospiraceae:OTU161
Lachnospiraceae:Dorea	4.20537	-0.227048	6.86721	0.481767	0.74275	Fixed---No obstruction	nivel	Lachnospiraceae:Dorea
Bifidobacteriaceae:Bifidobacterium	5.00382	-0.343732	4.92412	0.483267	0.74275	Fixed---No obstruction	nivel	Bifidobacteriaceae:Bifidobacterium
Ruminococcaceae:OTU484	0.932467	-0.204157	6.92981	0.484786	0.74275	Fixed---No obstruction	nivel	Ruminococcaceae:OTU484
Ruminococcaceae:Anaerotruncus	2.20023	-0.298482	10.5924	0.48718	0.74275	Fixed---No obstruction	nivel	Ruminococcaceae:Anaerotruncus
Ruminococcaceae:Flavonifractor	0.956618	0.183967	4.34484	0.507543	0.761314	Fixed---No obstruction	nivel	Ruminococcaceae:Flavonifractor
Methanobacteriaceae:Methanobrevibacter	2.18632	-0.910879	11.8672	0.0831273	0.76482	No obstruction---Reversible	nivel	Methanobacteriaceae:Methanobrevibacter
Veillonellaceae:Megasphaera	5.59201	-1.0549	1.42723	0.0904626	0.76482	No obstruction---Reversible	nivel	Veillonellaceae:Megasphaera
Veillonellaceae:Allisonella	2.16105	0.201061	2.12437	0.533726	0.769969	Fixed---Reversible	nivel	Veillonellaceae:Allisonella
Prevotellaceae:Alloprevotella	4.54751	-0.403974	1.7552	0.545632	0.769969	Fixed---Reversible	nivel	Prevotellaceae:Alloprevotella
Lachnospiraceae:OTU180	3.58127	0.242481	2.39153	0.547016	0.769969	Fixed---Reversible	nivel	Lachnospiraceae:OTU180
Acidaminococcaceae:Phascolarctobacterium	3.19479	0.316376	5.03724	0.552143	0.769969	Fixed---Reversible	nivel	Acidaminococcaceae:Phascolarctobacterium
Ruminococcaceae:OTU458	2.03107	0.224795	7.1275	0.567285	0.769969	Fixed---Reversible	nivel	Ruminococcaceae:OTU458
Lachnospiraceae:OTU162	1.01103	-0.197596	5.91977	0.570462	0.769969	Fixed---Reversible	nivel	Lachnospiraceae:OTU162
Lachnospiraceae:OTU152	2.61259	0.212259	6.2769	0.5726	0.769969	Fixed---Reversible	nivel	Lachnospiraceae:OTU152
Lachnospiraceae:Roseburia	3.61437	0.178439	4.0319	0.579546	0.769969	Fixed---Reversible	nivel	Lachnospiraceae:Roseburia
Lachnospiraceae:OTU184	1.21149	0.15089	3.69428	0.540134	0.78597	Fixed---No obstruction	nivel	Lachnospiraceae:OTU184
Porphyromonadaceae:Parabacteroides	1.64785	0.256156	7.50657	0.548553	0.78597	Fixed---No obstruction	nivel	Porphyromonadaceae:Parabacteroides
Lachnospiraceae:Lachnospira	4.1718	-0.242382	-0.591233	0.559847	0.78597	Fixed---No obstruction	nivel	Lachnospiraceae:Lachnospira
Desulfovibrionaceae:Desulfovibrio	1.63001	0.265494	9.11669	0.561766	0.78597	Fixed---No obstruction	nivel	Desulfovibrionaceae:Desulfovibrio
Ruminococcaceae:Faecalibacterium	6.90655	0.194886	5.80142	0.566237	0.78597	Fixed---No obstruction	nivel	Ruminococcaceae:Faecalibacterium
Lachnospiraceae:OTU143	2.87631	-0.219895	4.89803	0.604829	0.792241	Fixed---Reversible	nivel	Lachnospiraceae:OTU143
Coriobacteriaceae:Enterorhabdus	2.11607	-0.545139	4.91192	0.103077	0.798845	No obstruction---Reversible	nivel	Coriobacteriaceae:Enterorhabdus
Erysipelotrichaceae:Holdemanella	3.52954	0.210516	5.6727	0.623985	0.80598	Fixed---Reversible	nivel	Erysipelotrichaceae:Holdemanella
Unclassified Clostridiales:OTU295	3.06788	0.266927	6.85003	0.606895	0.827147	Fixed---No obstruction	nivel	Unclassified Clostridiales:OTU295
Desulfovibrionaceae:Bilophila	1.3803	0.167683	3.17401	0.61369	0.827147	Fixed---No obstruction	nivel	Desulfovibrionaceae:Bilophila
Christensenellaceae:OTU402	1.84776	-0.125015	6.34737	0.664623	0.846711	Fixed---Reversible	nivel	Christensenellaceae:OTU40
Lachnospiraceae:Blautia	2.24086	0.123243	5.73924	0.682145	0.853142	Fixed---Reversible	nivel	Lachnospiraceae:Blautia
Ruminococcaceae:OTU484	1.34481	0.113723	5.20955	0.688018	0.853142	Fixed---Reversible	nivel	Ruminococcaceae:OTU484
Bifidobacteriaceae:Bifidobacterium	5.73391	-0.194481	1.83099	0.699779	0.854609	Fixed---Reversible	nivel	Bifidobacteriaceae:Bifidobacterium
Pasteurellaceae:Haemophilus	2.69996	-0.145027	0.80342	0.70758	0.854609	Fixed---Reversible	nivel	Pasteurellaceae:Haemophilus
Ruminococcaceae:Ruminiclostridium	1.42298	-0.304056	2.82384	0.120521	0.862192	No obstruction---Reversible	nivel	Ruminococcaceae:Ruminiclostridium
Ruminococcaceae:OTU453	1.88776	-0.102961	3.77581	0.746516	0.870511	Fixed---Reversible	nivel	Ruminococcaceae:OTU453
Coriobacteriaceae:Collinsella	2.70918	-0.104506	4.92075	0.757061	0.870511	Fixed---Reversible	nivel	Coriobacteriaceae:Collinsella
Ruminococcaceae:OTU528	3.73651	0.168747	1.70667	0.783366	0.870511	Fixed---Reversible	nivel	Ruminococcaceae:OTU528
Erysipelotrichaceae:Catenibacterium	4.50182	0.141878	4.27916	0.784201	0.870511	Fixed---Reversible	nivel	Erysipelotrichaceae:Catenibacterium
Ruminococcaceae:OTU431	0.635978	0.0574187	4.76437	0.785168	0.870511	Fixed---Reversible	nivel	Ruminococcaceae:OTU431
Rikenellaceae:Alistipes	1.93962	0.120732	9.43091	0.78822	0.870511	Fixed---Reversible	nivel	Rikenellaceae:Alistipes
Desulfovibrionaceae:Desulfovibrio	1.76192	-0.105846	8.6869	0.794134	0.870511	Fixed---Reversible	nivel	Desulfovibrionaceae:Desulfovibrio
Prevotellaceae:OTU351	5.6771	0.135178	-0.413805	0.803125	0.870511	Fixed---Reversible	nivel	Prevotellaceae:OTU351
Lachnospiraceae:OTU145	0.936585	-0.0502411	3.19954	0.808215	0.870511	Fixed---Reversible	nivel	Lachnospiraceae:OTU145
Lachnospiraceae:Lachnospira	3.76847	-0.0966319	1.0956	0.814349	0.870511	Fixed---Reversible	nivel	Lachnospiraceae:Lachnospira
Lachnospiraceae:OTU142	2.92028	-0.14218	6.00052	0.677283	0.899818	Fixed---No obstruction	nivel	Lachnospiraceae:OTU142
Porphyromonadaceae:Butyricimonas	1.56799	0.127719	2.59933	0.694548	0.903484	Fixed---No obstruction	nivel	Porphyromonadaceae:Butyricimonas
Lachnospiraceae:Fusicatenibacter	1.6097	0.119098	4.49045	0.716667	0.903484	Fixed---No obstruction	nivel	Lachnospiraceae:Fusicatenibacter
Erysipelotrichaceae:Holdemanella	2.85796	0.15958	8.42112	0.71921	0.903484	Fixed---No obstruction	nivel	Erysipelotrichaceae:Holdemanella
Ruminococcaceae:OTU401	2.64782	-0.120705	8.14439	0.721005	0.903484	Fixed---No obstruction	nivel	Ruminococcaceae:OTU401
Ruminococcaceae:OTU528	3.36178	-0.180589	3.69192	0.728616	0.903484	Fixed---No obstruction	nivel	Ruminococcaceae:OTU528
Ruminococcaceae:OTU458	1.38248	0.117523	9.84317	0.764936	0.927949	Fixed---No obstruction	nivel	Ruminococcaceae:OTU458
Lachnospiraceae:OTU180	2.97108	0.117359	4.8446	0.775964	0.927949	Fixed---No obstruction	nivel	Lachnospiraceae:OTU180
Lachnospiraceae:OTU161	1.30756	0.0973848	3.9519	0.783874	0.927949	Fixed---No obstruction	nivel	Lachnospiraceae:OTU161
Ruminococcaceae:OTU399	1.58441	0.114772	3.99297	0.788258	0.927949	Fixed---No obstruction	nivel	Ruminococcaceae:OTU399
Methanobacteriaceae:Methanobrevibacter	1.43628	0.144913	13.9786	0.810761	0.93947	Fixed---No obstruction	nivel	Methanobacteriaceae:Methanobrevibacter
Pasteurellaceae:Haemophilus	2.58348	-0.0863081	1.33431	0.818248	0.93947	Fixed---No obstruction	nivel	Pasteurellaceae:Haemophilus
Unclassified Clostridiales:OTU220	1.66333	-0.404295	2.93605	0.141716	0.941402	No obstruction---Reversible	nivel	Unclassified Clostridiales:OTU220
Lachnospiraceae:OTU148	1.21966	-0.051664	3.15693	0.838983	0.942489	Fixed---No obstruction	nivel	Lachnospiraceae:OTU148
Lachnospiraceae:Roseburia	3.81075	0.0622612	3.19995	0.852063	0.942489	Fixed---No obstruction	nivel	Lachnospiraceae:Roseburia
Lachnospiraceae:Blautia	1.8438	0.0571358	7.34961	0.853634	0.942489	Fixed---No obstruction	nivel	Lachnospiraceae:Blautia
Rikenellaceae:Alistipes	2.41012	0.0782234	7.46691	0.861415	0.942489	Fixed---No obstruction	nivel	Rikenellaceae:Alistipes
Bacteroidaceae:Bacteroides	5.41434	0.0765659	5.80295	0.886671	0.958842	Fixed---No obstruction	nivel	Bacteroidaceae:Bacteroides
Coriobacteriaceae:Collinsella	2.03458	-0.0377727	7.7241	0.918162	0.98033	Fixed---No obstruction	nivel	Coriobacteriaceae:Collinsella
Porphyromonadaceae:Barnesiella	1.50731	-0.0381684	4.76135	0.927624	0.98033	Fixed---No obstruction	nivel	Porphyromonadaceae:Barnesiella
Lachnospiraceae:OTU162	0.862299	0.0209364	6.45437	0.954032	0.981584	Fixed---No obstruction	nivel	Lachnospiraceae:OTU162
Unclassified Clostridiales:OTU220	1.53111	0.0146653	3.28527	0.964958	0.981584	Fixed---No obstruction	nivel	Unclassified Clostridiales:OTU220
Lachnospiraceae:OTU184	1.26787	0.0176072	3.49892	0.94032	0.989578	Fixed---Reversible	nivel	Lachnospiraceae:OTU184
Lachnospiraceae:Lachnoclostridium	2.14622	-0.0204341	3.38503	0.947015	0.989578	Fixed---Reversible	nivel	Lachnospiraceae:Lachnoclostridium
Lachnospiraceae:OTU182	3.41432	-0.0103766	5.6378	0.977162	0.995382	Fixed---Reversible	nivel	Lachnospiraceae:OTU182
Porphyromonadaceae:Barnesiella	1.38284	0.515599	4.992	0.177144	0.996819	No obstruction---Reversible	nivel	Porphyromonadaceae:Barnesiella
Ruminococcaceae:OTU400	3.49091	-0.647896	6.64677	0.18141	0.996819	No obstruction---Reversible	nivel	Ruminococcaceae:OTU400
Lachnospiraceae:OTU140	0.787098	0.239232	2.28761	0.185596	0.996819	No obstruction---Reversible	nivel	Lachnospiraceae:OTU140
Christensenellaceae:OTU42	0.573039	-0.404102	9.02738	0.201121	0.996819	No obstruction---Reversible	nivel	Christensenellaceae:OTU42
Ruminococcaceae:OTU484	0.970162	0.307933	5.88486	0.222947	0.996819	No obstruction---Reversible	nivel	Ruminococcaceae:OTU484
Coriobacteriaceae:Senegalimassilia	2.02169	-0.405625	5.61715	0.227542	0.996819	No obstruction---Reversible	nivel	Coriobacteriaceae:Senegalimassilia
Peptostreptococcaceae:Intestinibacter	3.66687	-0.51846	3.77965	0.238423	0.996819	No obstruction---Reversible	nivel	Peptostreptococcaceae:Intestinibacter
Ruminococcaceae:OTU399	1.4423	-0.385709	5.00088	0.242916	0.996819	No obstruction---Reversible	nivel	Ruminococcaceae:OTU399
Ruminococcaceae:OTU492	1.23815	0.293817	6.76665	0.270246	0.996819	No obstruction---Reversible	nivel	Ruminococcaceae:OTU492
Lachnospiraceae:OTU152	2.77056	-0.351763	7.63861	0.290225	0.996819	No obstruction---Reversible	nivel	Lachnospiraceae:OTU152
Lachnospiraceae:OTU145	0.837873	-0.184912	3.91115	0.315737	0.996819	No obstruction---Reversible	nivel	Lachnospiraceae:OTU145
Erysipelotrichaceae:Catenibacterium	4.72453	-0.453859	5.57628	0.318804	0.996819	No obstruction---Reversible	nivel	Erysipelotrichaceae:Catenibacterium
Lachnospiraceae:OTU182	3.75186	-0.346193	5.62292	0.324392	0.996819	No obstruction---Reversible	nivel	Lachnospiraceae:OTU182
Erysipelotrichaceae:OTU111	1.29334	0.319201	5.96181	0.327783	0.996819	No obstruction---Reversible	nivel	Erysipelotrichaceae:OTU111
Lachnospiraceae:OTU171	1.95678	0.262246	3.10681	0.337121	0.996819	No obstruction---Reversible	nivel	Lachnospiraceae:OTU171
Lachnospiraceae:Lachnoclostridium	2.00596	0.219551	3.05477	0.354136	0.996819	No obstruction---Reversible	nivel	Lachnospiraceae:Lachnoclostridium
Lachnospiraceae:OTU142	2.65098	-0.257427	6.48724	0.360671	0.996819	No obstruction---Reversible	nivel	Lachnospiraceae:OTU142
Ruminococcaceae:OTU457	2.65959	-0.286571	7.45093	0.363701	0.996819	No obstruction---Reversible	nivel	Ruminococcaceae:OTU457
Desulfovibrionaceae:Desulfovibrio	2.53753	-0.31694	6.72372	0.373181	0.996819	No obstruction---Reversible	nivel	Desulfovibrionaceae:Desulfovibrio
Lachnospiraceae:OTU148	0.964778	-0.180586	3.93703	0.387197	0.996819	No obstruction---Reversible	nivel	Lachnospiraceae:OTU148
Veillonellaceae:Allisonella	3.11405	-0.227972	0.387643	0.398513	0.996819	No obstruction---Reversible	nivel	Veillonellaceae:Allisonella
Prevotellaceae:OTU362	9.74439	-0.481575	1.29227	0.401032	0.996819	No obstruction---Reversible	nivel	Prevotellaceae:OTU362
Lachnospiraceae:OTU162	0.920666	-0.237885	6.342	0.429502	0.996819	No obstruction---Reversible	nivel	Lachnospiraceae:OTU162
Veillonellaceae:Veillonella	3.23816	0.289771	-0.50833	0.432052	0.996819	No obstruction---Reversible	nivel	Veillonellaceae:Veillonella
Prevotellaceae:OTU351	6.79004	-0.365261	-2.64476	0.445866	0.996819	No obstruction---Reversible	nivel	Prevotellaceae:OTU351
Lachnospiraceae:Dorea	3.93057	0.208466	7.05313	0.460847	0.996819	No obstruction---Reversible	nivel	Lachnospiraceae:Dorea
Ruminococcaceae:OTU401	2.69106	-0.205577	7.5465	0.469234	0.996819	No obstruction---Reversible	nivel	Ruminococcaceae:OTU401
Unclassified Clostridiales:OTU253	0.843247	-0.147534	4.46306	0.469245	0.996819	No obstruction---Reversible	nivel	Unclassified Clostridiales:OTU253
Lachnospiraceae:OTU176	0.675686	0.130063	3.73684	0.488586	0.996819	No obstruction---Reversible	nivel	Lachnospiraceae:OTU176
Ruminococcaceae:OTU496	2.74001	-0.225472	2.51119	0.493372	0.996819	No obstruction---Reversible	nivel	Ruminococcaceae:OTU496
Enterococcaceae:Enterococcus	0.981609	0.207554	3.03565	0.515203	0.996819	No obstruction---Reversible	nivel	Enterococcaceae:Enterococcus
Lachnospiraceae:Lachnospira	3.67198	0.205269	0.428979	0.533033	0.996819	No obstruction---Reversible	nivel	Lachnospiraceae:Lachnospira
Porphyromonadaceae:Butyricimonas	1.05174	0.170432	4.84193	0.553947	0.996819	No obstruction---Reversible	nivel	Porphyromonadaceae:Butyricimonas
Ruminococcaceae:OTU415	4.55604	-0.209778	10.5628	0.566156	0.996819	No obstruction---Reversible	nivel	Ruminococcaceae:OTU415
Enterobacteriaceae:Escherichia_Shigella	4.54422	0.24181	4.97415	0.572055	0.996819	No obstruction---Reversible	nivel	Enterobacteriaceae:Escherichia_Shigella
Lachnospiraceae:Fusicatenibacter	1.54426	0.148919	5.14485	0.58698	0.996819	No obstruction---Reversible	nivel	Lachnospiraceae:Fusicatenibacter
Coriobacteriaceae:Collinsella	2.29613	-0.168991	6.5975	0.592608	0.996819	No obstruction---Reversible	nivel	Coriobacteriaceae:Collinsella
Lachnospiraceae:OTU184	1.51691	-0.112819	3.07863	0.597432	0.996819	No obstruction---Reversible	nivel	Lachnospiraceae:OTU184
Christensenellaceae:OTU40	1.26013	0.133338	7.43497	0.607738	0.996819	No obstruction---Reversible	nivel	Christensenellaceae:OTU40
Lachnospiraceae:Roseburia	3.55305	0.132492	4.40652	0.611794	0.996819	No obstruction---Reversible	nivel	Lachnospiraceae:Roseburia
Ruminococcaceae:OTU534	2.81991	0.130048	5.99736	0.613098	0.996819	No obstruction---Reversible	nivel	Ruminococcaceae:OTU534
Porphyromonadaceae:Parabacteroides	2.23596	0.162355	6.34757	0.622026	0.996819	No obstruction---Reversible	nivel	Porphyromonadaceae:Parabacteroides
Ruminococcaceae:OTU449	3.64153	0.215059	5.89495	0.63669	0.996819	No obstruction---Reversible	nivel	Ruminococcaceae:OTU449
Ruminococcaceae:OTU431	0.37284	0.0870148	5.51118	0.64007	0.996819	No obstruction---Reversible	nivel	Ruminococcaceae:OTU431
Lachnospiraceae:OTU161	1.1948	0.145678	4.67177	0.642186	0.996819	No obstruction---Reversible	nivel	Lachnospiraceae:OTU161
Lachnospiraceae:Pseudobutyrivibrio	6.44751	-0.127415	5.09027	0.643438	0.996819	No obstruction---Reversible	nivel	Lachnospiraceae:Pseudobutyrivibrio
Streptococcaceae:Streptococcus	3.33961	0.182096	2.7104	0.659327	0.996819	No obstruction---Reversible	nivel	Streptococcaceae:Streptococcus
Lachnospiraceae:OTU141	1.54929	0.114379	3.18666	0.689354	0.996819	No obstruction---Reversible	nivel	Lachnospiraceae:OTU141
Lachnospiraceae:Anaerostipes	0.908559	0.0900718	6.0121	0.727832	0.996819	No obstruction---Reversible	nivel	Lachnospiraceae:Anaerostipes
Alcaligenaceae:Sutterella	3.21868	0.112849	1.76719	0.728202	0.996819	No obstruction---Reversible	nivel	Alcaligenaceae:Sutterella
Rikenellaceae:Alistipes	2.41055	0.135616	7.73695	0.74134	0.996819	No obstruction---Reversible	nivel	Rikenellaceae:Alistipes
Ruminococcaceae:OTU528	2.88041	0.149995	4.85014	0.7429	0.996819	No obstruction---Reversible	nivel	Ruminococcaceae:OTU528
Ruminococcaceae:OTU406	3.99421	-0.167192	7.40554	0.747511	0.996819	No obstruction---Reversible	nivel	Ruminococcaceae:OTU406
Succinivibrionaceae:Succinivibrio	5.54205	0.206575	0.324941	0.775982	0.996819	No obstruction---Reversible	nivel	Succinivibrionaceae:Succinivibrio
Ruminococcaceae:Faecalibacterium	6.97359	0.0751887	6.29911	0.784375	0.996819	No obstruction---Reversible	nivel	Ruminococcaceae:Faecalibacterium
Lachnospiraceae:OTU180	3.63183	0.0883371	2.75523	0.799892	0.996819	No obstruction---Reversible	nivel	Lachnospiraceae:OTU180
Lachnospiraceae:OTU147	0.996414	0.0507802	4.10875	0.8054	0.996819	No obstruction---Reversible	nivel	Lachnospiraceae:OTU147
Lachnospiraceae:OTU190	2.55565	-0.0552772	4.13212	0.857069	0.996819	No obstruction---Reversible	nivel	Lachnospiraceae:OTU190
Ruminococcaceae:Anaerotruncus	2.24739	-0.0599796	9.33578	0.86956	0.996819	No obstruction---Reversible	nivel	Ruminococcaceae:Anaerotruncus
Ruminococcaceae:OTU427	4.26473	0.0463057	7.94972	0.875922	0.996819	No obstruction---Reversible	nivel	Ruminococcaceae:OTU427
Ruminococcaceae:OTU498	2.08947	0.0539248	5.5547	0.881121	0.996819	No obstruction---Reversible	nivel	Ruminococcaceae:OTU498
Lachnospiraceae:OTU143	2.2927	0.0557402	5.93259	0.885554	0.996819	No obstruction---Reversible	nivel	Lachnospiraceae:OTU143
Ruminococcaceae:OTU511	1.09555	0.025904	3.26314	0.889285	0.996819	No obstruction---Reversible	nivel	Ruminococcaceae:OTU511
Lactobacillaceae:Lactobacillus	3.46007	0.0638005	2.51019	0.891091	0.996819	No obstruction---Reversible	nivel	Lactobacillaceae:Lactobacillus
Verrucomicrobiaceae:Akkermansia	3.58721	-0.0753173	2.88402	0.902698	0.996819	No obstruction---Reversible	nivel	Verrucomicrobiaceae:Akkermansia
Pasteurellaceae:Haemophilus	2.96145	-0.0386916	-0.49388	0.911326	0.996819	No obstruction---Reversible	nivel	Pasteurellaceae:Haemophilus
Unclassified Mollicutes:OTU257	0.538594	-0.0366457	12.2844	0.928874	0.996819	No obstruction---Reversible	nivel	Unclassified Mollicutes:OTU257
Bifidobacteriaceae:Bifidobacterium	4.96915	0.0357253	3.74662	0.933977	0.996819	No obstruction---Reversible	nivel	Bifidobacteriaceae:Bifidobacterium
Enterobacteriaceae:Enterobacter	4.37672	-0.0361354	3.14972	0.937567	0.996819	No obstruction---Reversible	nivel	Enterobacteriaceae:Enterobacter
Lachnospiraceae:OTU144	1.82481	0.0204501	5.65934	0.938426	0.996819	No obstruction---Reversible	nivel	Lachnospiraceae:OTU144
Erysipelotrichaceae:Holdemanella	3.40712	-0.0260514	6.93164	0.944552	0.996819	No obstruction---Reversible	nivel	Erysipelotrichaceae:Holdemanella
Ruminococcaceae:Subdoligranulum	5.87791	0.0194919	6.46071	0.952749	0.996819	No obstruction---Reversible	nivel	Ruminococcaceae:Subdoligranulum
Ruminococcaceae:Flavonifractor	1.22853	-0.0131386	4.00718	0.954214	0.996819	No obstruction---Reversible	nivel	Ruminococcaceae:Flavonifractor
Ruminococcaceae:OTU533	2.96493	0.0194439	7.93698	0.957806	0.996819	No obstruction---Reversible	nivel	Ruminococcaceae:OTU533
Unclassified Bacteroidales:OTU294	2.89042	0.0180162	4.77752	0.962371	0.996819	No obstruction---Reversible	nivel	Unclassified Bacteroidales:OTU294
Ruminococcaceae:OTU458	1.99709	0.00900913	7.97995	0.977866	0.996819	No obstruction---Reversible	nivel	Ruminococcaceae:OTU458
