# Supplementary material for: Gut microbiota components are associated with fixed airway obstruction in asthmatic patients living in the tropics
Source: Sci Rep. 2018 Jun 25;8:9582. doi: 10.1038/s41598-018-27964-3 (PMC6018556; doi:10.1038/s41598-018-27964-3)
Supplement: Supplementary file 2 — Supplementary Dataset 2 [file 41598_2018_27964_MOESM2_ESM.xlsx]

## Sheet: Supplementary Table S2
Variable	Feature	Value	Coefficient	N	N not 0	P-value	Q-value
Age	OTU393	Age	-0.00148056121851349	199	199	0.00113210494966942	0.105285760319256
Age	OTU555	Age	0.00126752127303971	199	140	0.00227632284398905	0.105849012245491
Age	OTU95	Age	-0.000117982174023623	199	113	0.00517613164466189	0.160460080984518
Age	OTU171	Age	-0.000167748880349277	199	165	0.0177292893884101	0.402682781149617
Age	OTU42	Age	-0.000152062561367772	199	121	0.0251376293858965	0.402682781149617
Age	OTU88	Age	0.000358876472805903	199	151	0.0259795342677172	0.402682781149617
Age	OTU253	Age	0.000103625585720658	199	118	0.0320344407985888	0.42560042775268
Age	OTU197	Age	0.00033839698927787	199	152	0.0530000986465293	0.616126146765903
Age	OTU193	Age	-0.000490036237459927	199	199	0.0807763730508535	0.69412817789815
Age	OTU294	Age	0.000235759085694557	199	110	0.0850733036424218	0.69412817789815
Age	OTU343	Age	0.000102164147997349	199	125	0.0871793047908346	0.69412817789815
Age	OTU132	Age	-0.00013188065985867	199	153	0.0895649261804064	0.69412817789815
Age	OTU202	Age	0.000353326488543576	199	134	0.109778866885423	0.744580102329523
Age	OTU179	Age	-0.000117863728769193	199	137	0.112087327232401	0.744580102329523
Age	OTU220	Age	-7240000000	199	129	0.139671093869611	0.796574962214977
Age	OTU534	Age	-0.000169137641487515	199	187	0.155776276707653	0.796574962214977
Age	OTU67	Age	0.000121480505776699	199	107	0.157760794793987	0.796574962214977
Age	OTU129	Age	-0.000141307211103845	199	191	0.160721726871021	0.796574962214977
Age	OTU342	Age	8280000000	199	107	0.162841771124436	0.796574962214977
Age	OTU547	Age	0.00100433493761175	199	150	0.180003760084677	0.796574962214977
Age	OTU102	Age	-0.000295615802332616	199	158	0.180804196527211	0.796574962214977
Age	OTU152	Age	0.000201796906580874	199	161	0.188437087835801	0.796574962214977
Age	OTU552	Age	9100000000	199	138	0.200393968065535	0.81028865348238
Age	OTU484	Age	9010000000	199	102	0.217314986206234	0.842095571549157
Age	OTU453	Age	-7750000000	199	120	0.234353247254475	0.851191196696796
Age	OTU111	Age	-9070000000	199	119	0.240551419440331	0.851191196696796
Age	OTU511	Age	-4820000000	199	128	0.247120024847457	0.851191196696796
Age	OTU257	Age	0.000161097157486642	199	107	0.261123282846003	0.856966956384448
Age	OTU469	Age	-0.000167112095475191	199	127	0.275721219070245	0.856966956384448
Age	OTU560	Age	3620000000	199	118	0.276440953672403	0.856966956384448
Age	OTU345	Age	5640000000	199	124	0.289970227323807	0.86991068197142
Age	OTU528	Age	0.000154857783526803	199	118	0.301826728693777	0.87335781060522
Age	OTU362	Age	-0.00135945477489435	199	195	0.309901158601852	0.87335781060522
Age	OTU400	Age	0.000360782412841148	199	139	0.320332439747884	0.876203438133918
Age	OTU184	Age	-4870000000	199	145	0.338212019351783	0.886096342262713
Age	OTU136	Age	0.000112865403682925	199	174	0.359524713630105	0.886096342262713
Age	OTU331	Age	-6350000000	199	143	0.361973482384267	0.886096342262713
Age	OTU147	Age	-4260000000	199	147	0.376758457433324	0.886096342262713
Age	OTU2	Age	-0.000182177949698357	199	148	0.39796596630175	0.886096342262713
Age	OTU406	Age	0.000341454275077012	199	171	0.403299979834306	0.886096342262713
Age	OTU140	Age	2760000000	199	107	0.406259092726708	0.886096342262713
Age	OTU87	Age	-529000000	199	129	0.415950215569703	0.886096342262713
Age	OTU431	Age	-3820000000	199	127	0.417474863004646	0.886096342262713
Age	OTU349	Age	-0.000257029328363208	199	111	0.41922837698451	0.886096342262713
Age	OTU338	Age	0.000154173147224237	199	170	0.43239299408052	0.893612187766409
Age	OTU295	Age	0.000136040351573171	199	181	0.465677113550643	0.92717252437914
Age	OTU483	Age	-4440000000	199	122	0.533988970946364	0.92717252437914
Age	OTU182	Age	0.000111403129039019	199	193	0.535940769897865	0.92717252437914
Age	OTU91	Age	0.000154727743600921	199	181	0.540364283918652	0.92717252437914
Age	OTU546	Age	0.000104557303336108	199	181	0.544607617516471	0.92717252437914
Age	OTU135	Age	-3120000000	199	178	0.580421523609357	0.92717252437914
Age	OTU92	Age	-0.000212573194076978	199	197	0.582236461397925	0.92717252437914
Age	OTU415	Age	0.000257450168917784	199	197	0.585035952039283	0.92717252437914
Age	OTU537	Age	0.000249098845298541	199	199	0.585716665191048	0.92717252437914
Age	OTU142	Age	6590000000	199	189	0.587493748316449	0.92717252437914
Age	OTU401	Age	8370000000	199	175	0.607107687741019	0.92717252437914
Age	OTU533	Age	-0.000115622696060546	199	164	0.61368258211202	0.92717252437914
Age	OTU180	Age	6850000000	199	173	0.625435607414373	0.92717252437914
Age	OTU128	Age	-3790000000	199	144	0.639534083199985	0.92717252437914
Age	OTU536	Age	2140000000	199	139	0.642923040143646	0.92717252437914
Age	OTU496	Age	4050000000	199	147	0.646826034966494	0.92717252437914
Age	OTU161	Age	-2970000000	199	103	0.647889213575721	0.92717252437914
Age	OTU131	Age	-8770000000	199	198	0.657155141972156	0.92717252437914
Age	OTU399	Age	-3120000000	199	100	0.66984751477904	0.92717252437914
Age	OTU194	Age	-501000000	199	189	0.670345791823236	0.92717252437914
Age	OTU40	Age	3940000000	199	162	0.677249096691809	0.92717252437914
Age	OTU141	Age	-2270000000	199	129	0.681450175373647	0.92717252437914
Age	OTU143	Age	-5970000000	199	151	0.699798208601657	0.92717252437914
Age	OTU65	Age	-4940000000	199	186	0.713734288882624	0.92717252437914
Age	OTU145	Age	144000000	199	133	0.724609195100625	0.92717252437914
Age	OTU498	Age	-3680000000	199	121	0.730172254777466	0.92717252437914
Age	OTU17	Age	-0.00010886960796384	199	190	0.739511102474026	0.92717252437914
Age	OTU176	Age	1160000000	199	106	0.767066573446978	0.92717252437914
Age	OTU162	Age	-1950000000	199	109	0.785655275826271	0.92717252437914
Age	OTU458	Age	395000000	199	168	0.786141053410273	0.92717252437914
Age	OTU97	Age	6510000000	199	161	0.797755294373677	0.92717252437914
Age	OTU11	Age	-244000000	199	164	0.799588885657243	0.92717252437914
Age	OTU346	Age	3010000000	199	161	0.800620735287754	0.92717252437914
Age	OTU395	Age	-1180000000	199	137	0.800624180603453	0.92717252437914
Age	OTU190	Age	-2100000000	199	156	0.818171962946034	0.92717252437914
Age	OTU559	Age	-1830000000	199	148	0.840378268345603	0.92717252437914
Age	OTU449	Age	5720000000	199	174	0.84727554769063	0.92717252437914
Age	OTU351	Age	-4720000000	199	141	0.868311177138207	0.92717252437914
Age	OTU457	Age	2600000000	199	179	0.872884259778143	0.92717252437914
Age	OTU82	Age	1710000000	199	144	0.875129504002087	0.92717252437914
Age	OTU492	Age	1350000000	199	117	0.88308207231958	0.92717252437914
Age	OTU427	Age	-3610000000	199	188	0.888317661360503	0.92717252437914
Age	OTU391	Age	-3020000000	199	175	0.895176946169157	0.92717252437914
Age	OTU144	Age	-1130000000	199	173	0.896238474719748	0.92717252437914
Age	OTU15	Age	796000000	199	198	0.899396952833132	0.92717252437914
Age	OTU381	Age	2000000000	199	176	0.907233330306471	0.92717252437914
Age	OTU148	Age	-438000000	199	127	0.925886689384865	0.931529382794474
Age	OTU553	Age	5100000000	199	183	0.931529382794474	0.931529382794474
