# Supplementary material for: Gut microbiota components are associated with fixed airway obstruction in asthmatic patients living in the tropics
Source: Sci Rep. 2018 Jun 25;8:9582. doi: 10.1038/s41598-018-27964-3 (PMC6018556; doi:10.1038/s41598-018-27964-3)
Supplement: Supplementary file 3 — Supplementary Dataset 3 [file 41598_2018_27964_MOESM3_ESM.xlsx]

## Sheet: Hoja1
Taxonomia
OTU1 "Acidaminococcaceae:Acidaminococcus"
OTU2 "Acidaminococcaceae:Phascolarctobacterium"
OTU3 "Acidaminococcaceae:Succiniclasticum"
OTU4 "Actinomycetaceae:Actinomyces"
OTU5 "Actinomycetaceae:Arcanobacterium"
OTU6 "Actinomycetaceae:OTU6"
OTU7 "Actinomycetaceae:OTU7"
OTU8 "Actinomycetaceae:Varibaculum"
OTU9 "Alcaligenaceae:Oligella"
OTU10 "Alcaligenaceae:Parasutterella"
OTU11 "Alcaligenaceae:Sutterella"
OTU12 "Unnamed Family:Anaerococcus"
OTU13 "Anaeroplasmataceae:Anaeroplasma"
OTU14 "Bacillaceae:Bacillus"
OTU15 "Bacteroidaceae:Bacteroides"
OTU16 "Bifidobacteriaceae:Alloscardovia"
OTU17 "Bifidobacteriaceae:Bifidobacterium"
OTU18 "Bifidobacteriaceae:Gardnerella"
OTU19 "Bifidobacteriaceae:Scardovia"
OTU20 "Campylobacteraceae:Campylobacter"
OTU21 "Unnamed Family:Candidatus_Methanogranum"
OTU22 "Carnobacteriaceae:Granulicatella"
OTU23 "Caulobacteraceae:Brevundimonas"
OTU24 "Christensenellaceae:Catabacter"
OTU25 "Christensenellaceae:Christensenella"
OTU26 "Christensenellaceae:OTU26"
OTU27 "Christensenellaceae:OTU27"
OTU28 "Christensenellaceae:OTU28"
OTU29 "Christensenellaceae:OTU29"
OTU30 "Christensenellaceae:OTU30"
OTU31 "Christensenellaceae:OTU31"
OTU32 "Christensenellaceae:OTU32"
OTU33 "Christensenellaceae:OTU33"
OTU34 "Christensenellaceae:OTU34"
OTU35 "Christensenellaceae:OTU35"
OTU36 "Christensenellaceae:OTU36"
OTU37 "Christensenellaceae:OTU37"
OTU38 "Christensenellaceae:OTU38"
OTU39 "Christensenellaceae:OTU39"
OTU40 "Christensenellaceae:OTU40"
OTU41 "Christensenellaceae:OTU41"
OTU42 "Christensenellaceae:OTU42"
OTU43 "Christensenellaceae:OTU43"
OTU44 "Christensenellaceae:OTU44"
OTU45 "Christensenellaceae:OTU45"
OTU46 "Christensenellaceae:OTU46"
OTU47 "Christensenellaceae:OTU47"
OTU48 "Christensenellaceae:OTU48"
OTU49 "Christensenellaceae:OTU49"
OTU50 "Christensenellaceae:OTU50"
OTU51 "Christensenellaceae:OTU51"
OTU52 "Christensenellaceae:OTU52"
OTU53 "Christensenellaceae:OTU53"
OTU54 "Christensenellaceae:OTU54"
OTU55 "Christensenellaceae:OTU55"
OTU56 "Christensenellaceae:OTU56"
OTU57 "Christensenellaceae:OTU57"
OTU58 "Christensenellaceae:OTU58"
OTU59 "Christensenellaceae:OTU59"
OTU60 "Christensenellaceae:OTU60"
OTU61 "Christensenellaceae:OTU61"
OTU62 "Comamonadaceae:Comamonas"
OTU63 "Coriobacteriaceae:Adlercreutzia"
OTU64 "Coriobacteriaceae:Atopobium"
OTU65 "Coriobacteriaceae:Collinsella"
OTU66 "Coriobacteriaceae:Eggerthella"
OTU67 "Coriobacteriaceae:Enterorhabdus"
OTU68 "Coriobacteriaceae:Gordonibacter"
OTU69 "Coriobacteriaceae:Olsenella"
OTU70 "Coriobacteriaceae:OTU70"
OTU71 "Coriobacteriaceae:OTU71"
OTU72 "Coriobacteriaceae:OTU72"
OTU73 "Coriobacteriaceae:OTU73"
OTU74 "Coriobacteriaceae:OTU74"
OTU75 "Coriobacteriaceae:OTU75"
OTU76 "Coriobacteriaceae:OTU76"
OTU77 "Coriobacteriaceae:OTU77"
OTU78 "Coriobacteriaceae:OTU78"
OTU79 "Coriobacteriaceae:OTU79"
OTU80 "Coriobacteriaceae:OTU80"
OTU81 "Coriobacteriaceae:OTU81"
OTU82 "Coriobacteriaceae:Senegalimassilia"
OTU83 "Coriobacteriaceae:Slackia"
OTU84 "Corynebacteriaceae:Corynebacterium"
OTU85 "Defluviitaleaceae:OTU85"
OTU86 "Defluviitaleaceae:OTU86"
OTU87 "Desulfovibrionaceae:Bilophila"
OTU88 "Desulfovibrionaceae:Desulfovibrio"
OTU89 "Elusimicrobiaceae:Elusimicrobium"
OTU90 "Enterobacteriaceae:Edwardsiella"
OTU91 "Enterobacteriaceae:Enterobacter"
OTU92 "Enterobacteriaceae:Escherichia_Shigella"
OTU93 "Enterobacteriaceae:Hafnia"
OTU94 "Enterobacteriaceae:Providencia"
OTU95 "Enterococcaceae:Enterococcus"
OTU96 "Erysipelotrichaceae:Asteroleplasma"
OTU97 "Erysipelotrichaceae:Catenibacterium"
OTU98 "Erysipelotrichaceae:Dielma"
OTU99 "Erysipelotrichaceae:Erysipelatoclostridium"
OTU100 "Erysipelotrichaceae:Faecalicoccus"
OTU101 "Erysipelotrichaceae:Faecalitalea"
OTU102 "Erysipelotrichaceae:Holdemanella"
OTU103 "Erysipelotrichaceae:Holdemania"
OTU104 "Erysipelotrichaceae:OTU104"
OTU105 "Erysipelotrichaceae:OTU105"
OTU106 "Erysipelotrichaceae:OTU106"
OTU107 "Erysipelotrichaceae:OTU107"
OTU108 "Erysipelotrichaceae:OTU108"
OTU109 "Erysipelotrichaceae:OTU109"
OTU110 "Erysipelotrichaceae:OTU110"
OTU111 "Erysipelotrichaceae:OTU111"
OTU112 "Erysipelotrichaceae:OTU112"
OTU113 "Erysipelotrichaceae:OTU113"
OTU114 "Erysipelotrichaceae:OTU114"
OTU115 "Erysipelotrichaceae:OTU115"
OTU116 "Erysipelotrichaceae:Solobacterium"
OTU117 "Erysipelotrichaceae:Turicibacter"
OTU118 "Eubacteriaceae:Anaerofustis"
OTU119 "Eubacteriaceae:Eubacterium"
OTU120 "Unnamed Family:Ezakiella"
OTU121 "Unnamed Family:Finegoldia"
OTU122 "Flavobacteriaceae:Chryseobacterium"
OTU123 "Flavobacteriaceae:Coenonia"
OTU124 "Flavobacteriaceae:Myroides"
OTU125 "Fusobacteriaceae:Fusobacterium"
OTU126 "Unnamed Family:Gemella"
OTU127 "Lachnospiraceae:Anaerosporobacter"
OTU128 "Lachnospiraceae:Anaerostipes"
OTU129 "Lachnospiraceae:Blautia"
OTU130 "Lachnospiraceae:Butyrivibrio"
OTU131 "Lachnospiraceae:Dorea"
OTU132 "Lachnospiraceae:Fusicatenibacter"
OTU133 "Lachnospiraceae:Howardella"
OTU134 "Lachnospiraceae:Lachnoanaerobaculum"
OTU135 "Lachnospiraceae:Lachnoclostridium"
OTU136 "Lachnospiraceae:Lachnospira"
OTU137 "Lachnospiraceae:Oribacterium"
OTU138 "Lachnospiraceae:OTU138"
OTU139 "Lachnospiraceae:OTU139"
OTU140 "Lachnospiraceae:OTU140"
OTU141 "Lachnospiraceae:OTU141"
OTU142 "Lachnospiraceae:OTU142"
OTU143 "Lachnospiraceae:OTU143"
OTU144 "Lachnospiraceae:OTU144"
OTU145 "Lachnospiraceae:OTU145"
OTU146 "Lachnospiraceae:OTU146"
OTU147 "Lachnospiraceae:OTU147"
OTU148 "Lachnospiraceae:OTU148"
OTU149 "Lachnospiraceae:OTU149"
OTU150 "Lachnospiraceae:OTU150"
OTU151 "Lachnospiraceae:OTU151"
OTU152 "Lachnospiraceae:OTU152"
OTU153 "Lachnospiraceae:OTU153"
OTU154 "Lachnospiraceae:OTU154"
OTU155 "Lachnospiraceae:OTU155"
OTU156 "Lachnospiraceae:OTU156"
OTU157 "Lachnospiraceae:OTU157"
OTU158 "Lachnospiraceae:OTU158"
OTU159 "Lachnospiraceae:OTU159"
OTU160 "Lachnospiraceae:OTU160"
OTU161 "Lachnospiraceae:OTU161"
OTU162 "Lachnospiraceae:OTU162"
OTU163 "Lachnospiraceae:OTU163"
OTU164 "Lachnospiraceae:OTU164"
OTU165 "Lachnospiraceae:OTU165"
OTU166 "Lachnospiraceae:OTU166"
OTU167 "Lachnospiraceae:OTU167"
OTU168 "Lachnospiraceae:OTU168"
OTU169 "Lachnospiraceae:OTU169"
OTU170 "Lachnospiraceae:OTU170"
OTU171 "Lachnospiraceae:OTU171"
OTU172 "Lachnospiraceae:OTU172"
OTU173 "Lachnospiraceae:OTU173"
OTU174 "Lachnospiraceae:OTU174"
OTU175 "Lachnospiraceae:OTU175"
OTU176 "Lachnospiraceae:OTU176"
OTU177 "Lachnospiraceae:OTU177"
OTU178 "Lachnospiraceae:OTU178"
OTU179 "Lachnospiraceae:OTU179"
OTU180 "Lachnospiraceae:OTU180"
OTU181 "Lachnospiraceae:OTU181"
OTU182 "Lachnospiraceae:OTU182"
OTU183 "Lachnospiraceae:OTU183"
OTU184 "Lachnospiraceae:OTU184"
OTU185 "Lachnospiraceae:OTU185"
OTU186 "Lachnospiraceae:OTU186"
OTU187 "Lachnospiraceae:OTU187"
OTU188 "Lachnospiraceae:OTU188"
OTU189 "Lachnospiraceae:OTU189"
OTU190 "Lachnospiraceae:OTU190"
OTU191 "Lachnospiraceae:OTU191"
OTU192 "Lachnospiraceae:OTU192"
OTU193 "Lachnospiraceae:Pseudobutyrivibrio"
OTU194 "Lachnospiraceae:Roseburia"
OTU195 "Lachnospiraceae:Stomatobaculum"
OTU196 "Lachnospiraceae:Tyzzerella"
OTU197 "Lactobacillaceae:Lactobacillus"
OTU198 "Leptotrichiaceae:Sneathia"
OTU199 "Leuconostocaceae:Leuconostoc"
OTU200 "Leuconostocaceae:Weissella"
OTU201 "Listeriaceae:Brochothrix"
OTU202 "Methanobacteriaceae:Methanobrevibacter"
OTU203 "Methanobacteriaceae:Methanosphaera"
OTU204 "Micrococcaceae:Kocuria"
OTU205 "Micrococcaceae:Rothia"
OTU206 "Unnamed Family:Mogibacterium"
OTU207 "Moraxellaceae:Acinetobacter"
OTU208 "Moraxellaceae:Moraxella"
OTU209 "Moraxellaceae:Psychrobacter"
OTU210 "Unnamed Family:Murdochiella"
OTU211 "Mycoplasmataceae:Ureaplasma"
OTU212 "Neisseriaceae:Leeia"
OTU213 "Neisseriaceae:Neisseria"
OTU214 "Oligosphaeraceae:OTU214"
OTU215 "Unclassified Clostridiales:OTU215"
OTU216 "Unclassified Clostridiales:OTU216"
OTU217 "Unclassified Clostridiales:OTU217"
OTU218 "Unclassified Clostridiales:OTU218"
OTU219 "Unclassified Bacteroidales:OTU219"
OTU220 "Unclassified Clostridiales:OTU220"
OTU221 "Unclassified Clostridiales:OTU221"
OTU222 "Unclassified Mollicutes:OTU222"
OTU223 "Unclassified Clostridiales:OTU223"
OTU224 "Unclassified Mollicutes:OTU224"
OTU225 "Unclassified Mollicutes:OTU225"
OTU226 "Unclassified Mollicutes:OTU226"
OTU227 "Unclassified Clostridiales:OTU227"
OTU228 "Unclassified Mollicutes:OTU228"
OTU229 "Unclassified Clostridiales:OTU229"
OTU230 "Unclassified Mollicutes:OTU230"
OTU231 "Unclassified Opitutae:OTU231"
OTU232 "Unclassified Clostridiales:OTU232"
OTU233 "Unclassified Gastranaerophilales:OTU233"
OTU234 "Unclassified Clostridiales:OTU234"
OTU235 "Unclassified Clostridiales:OTU235"
OTU236 "Unclassified Mollicutes:OTU236"
OTU237 "Unclassified Gammaproteobacteria:OTU237"
OTU238 "Unclassified Clostridiales:OTU238"
OTU239 "Unclassified Clostridiales:OTU239"
OTU240 "Unclassified Clostridiales:OTU240"
OTU241 "Unclassified Mollicutes:OTU241"
OTU242 "Unclassified Bacteroidales:OTU242"
OTU243 "Unclassified Mollicutes:OTU243"
OTU244 "Unclassified Mollicutes:OTU244"
OTU245 "Unclassified Clostridiales:OTU245"
OTU246 "Unclassified Bacteroidales:OTU246"
OTU247 "Unclassified Mollicutes:OTU247"
OTU248 "Unclassified Mollicutes:OTU248"
OTU249 "Unclassified Mollicutes:OTU249"
OTU250 "Unclassified Gastranaerophilales:OTU250"
OTU251 "Unclassified Clostridiales:OTU251"
OTU252 "Unclassified Mollicutes:OTU252"
OTU253 "Unclassified Clostridiales:OTU253"
OTU254 "Unclassified Bacteroidales:OTU254"
OTU255 "Unclassified Mollicutes:OTU255"
OTU256 "Unclassified Mollicutes:OTU256"
OTU257 "Unclassified Mollicutes:OTU257"
OTU258 "Unclassified Bacteroidales:OTU258"
OTU259 "Unclassified Mollicutes:OTU259"
OTU260 "Unclassified Lentisphaerae:OTU260"
OTU261 "Unclassified Mollicutes:OTU261"
OTU262 "Unclassified Mollicutes:OTU262"
OTU263 "Unclassified Clostridiales:OTU263"
OTU264 "Unclassified Mollicutes:OTU264"
OTU265 "Unclassified Mollicutes:OTU265"
OTU266 "Unclassified Gastranaerophilales:OTU266"
OTU267 "Unclassified Clostridiales:OTU267"
OTU268 "Unclassified Bacteroidales:OTU268"
OTU269 "Unclassified Gastranaerophilales:OTU269"
OTU270 "Unclassified Bacteroidales:OTU270"
OTU271 "Unclassified Clostridiales:OTU271"
OTU272 "Unclassified Mollicutes:OTU272"
OTU273 "Unclassified Mollicutes:OTU273"
OTU274 "Unclassified Mollicutes:OTU274"
OTU275 "Unclassified Mollicutes:OTU275"
OTU276 "Unclassified Clostridiales:OTU276"
OTU277 "Unclassified Gastranaerophilales:OTU277"
OTU278 "Unclassified Bacteroidales:OTU278"
OTU279 "Unclassified Clostridiales:OTU279"
OTU280 "Unclassified Clostridiales:OTU280"
OTU281 "Unclassified Clostridiales:OTU281"
OTU282 "Unclassified Clostridiales:OTU282"
OTU283 "Unclassified Bacteroidales:OTU283"
OTU284 "Unclassified Clostridiales:OTU284"
OTU285 "Unclassified Mollicutes:OTU285"
OTU286 "Unclassified Mollicutes:OTU286"
OTU287 "Unclassified Mollicutes:OTU287"
OTU288 "Unclassified Mollicutes:OTU288"
OTU289 "Unclassified Mollicutes:OTU289"
OTU290 "Unclassified Clostridiales:OTU290"
OTU291 "Unclassified Mollicutes:OTU291"
OTU292 "Unclassified Mollicutes:OTU292"
OTU293 "Unclassified Clostridiales:OTU293"
OTU294 "Unclassified Bacteroidales:OTU294"
OTU295 "Unclassified Clostridiales:OTU295"
OTU296 "Unclassified Mollicutes:OTU296"
OTU297 "Unclassified Clostridiales:OTU297"
OTU298 "Unclassified Mollicutes:OTU298"
OTU299 "Unclassified Gastranaerophilales:OTU299"
OTU300 "Unclassified Gastranaerophilales:OTU300"
OTU301 "Unclassified Clostridiales:OTU301"
OTU302 "Unclassified Bacteroidales:OTU302"
OTU303 "Unclassified Clostridiales:OTU303"
OTU304 "Unclassified Bacteroidales:OTU304"
OTU305 "Unclassified Bacteroidales:OTU305"
OTU306 "Unclassified Mollicutes:OTU306"
OTU307 "Unclassified Clostridiales:OTU307"
OTU308 "Unclassified Mollicutes:OTU308"
OTU309 "Unclassified Clostridiales:OTU309"
OTU310 "Unclassified Clostridiales:OTU310"
OTU311 "Unclassified Gastranaerophilales:OTU311"
OTU312 "Unclassified Bacteroidales:OTU312"
OTU313 "Unclassified Mollicutes:OTU313"
OTU314 "Unclassified Clostridiales:OTU314"
OTU315 "Unclassified Mollicutes:OTU315"
OTU316 "Unclassified Mollicutes:OTU316"
OTU317 "Unclassified Mollicutes:OTU317"
OTU318 "Unclassified Mollicutes:OTU318"
OTU319 "Unclassified Bacteroidales:OTU319"
OTU320 "Unclassified Bacteroidales:OTU320"
OTU321 "Unclassified Clostridiales:OTU321"
OTU322 "Unclassified Mollicutes:OTU322"
OTU323 "Unclassified Clostridiales:OTU323"
OTU324 "Unclassified Gastranaerophilales:OTU324"
OTU325 "Unclassified Clostridiales:OTU325"
OTU326 "Unclassified Clostridiales:OTU326"
OTU327 "Unclassified Mollicutes:OTU327"
OTU328 "Unclassified Chloroplast:OTU328"
OTU329 "Oxalobacteraceae:Oxalobacter"
OTU330 "Unnamed Family:Parvimonas"
OTU331 "Pasteurellaceae:Haemophilus"
OTU332 "Peptococcaceae:OTU332"
OTU333 "Peptococcaceae:OTU333"
OTU334 "Peptococcaceae:OTU334"
OTU335 "Peptococcaceae:OTU335"
OTU336 "Peptococcaceae:Peptococcus"
OTU337 "Unnamed Family:Peptoniphilus"
OTU338 "Peptostreptococcaceae:Intestinibacter"
OTU339 "Peptostreptococcaceae:Peptoclostridium"
OTU340 "Peptostreptococcaceae:Peptostreptococcus"
OTU341 "Unnamed Family:Phocaeicola"
OTU342 "Porphyromonadaceae:Barnesiella"
OTU343 "Porphyromonadaceae:Butyricimonas"
OTU344 "Porphyromonadaceae:Coprobacter"
OTU345 "Porphyromonadaceae:Odoribacter"
OTU346 "Porphyromonadaceae:Parabacteroides"
OTU347 "Porphyromonadaceae:Porphyromonas"
OTU348 "Porphyromonadaceae:Tannerella"
OTU349 "Prevotellaceae:Alloprevotella"
OTU350 "Prevotellaceae:OTU350"
OTU351 "Prevotellaceae:OTU351"
OTU352 "Prevotellaceae:OTU352"
OTU353 "Prevotellaceae:OTU353"
OTU354 "Prevotellaceae:OTU354"
OTU355 "Prevotellaceae:OTU355"
OTU356 "Prevotellaceae:OTU356"
OTU357 "Prevotellaceae:OTU357"
OTU358 "Prevotellaceae:OTU358"
OTU359 "Prevotellaceae:OTU359"
OTU360 "Prevotellaceae:OTU360"
OTU361 "Prevotellaceae:OTU361"
OTU362 "Prevotellaceae:OTU362"
OTU363 "Prevotellaceae:OTU363"
OTU364 "Prevotellaceae:OTU364"
OTU365 "Prevotellaceae:OTU365"
OTU366 "Prevotellaceae:OTU366"
OTU367 "Prevotellaceae:OTU367"
OTU368 "Prevotellaceae:OTU368"
OTU369 "Prevotellaceae:OTU369"
OTU370 "Prevotellaceae:OTU370"
OTU371 "Prevotellaceae:OTU371"
OTU372 "Prevotellaceae:OTU372"
OTU373 "Prevotellaceae:OTU373"
OTU374 "Prevotellaceae:Paraprevotella"
OTU375 "Prevotellaceae:Prevotella"
OTU376 "Pseudoalteromonadaceae:Pseudoalteromonas"
OTU377 "Pseudomonadaceae:Pseudomonas"
OTU378 "Rhodocyclaceae:Azospira"
OTU379 "Rhodospirillaceae:OTU379"
OTU380 "Rhodospirillaceae:Thalassospira"
OTU381 "Rikenellaceae:Alistipes"
OTU382 "Rikenellaceae:OTU382"
OTU383 "Rikenellaceae:OTU383"
OTU384 "Rikenellaceae:OTU384"
OTU385 "Rikenellaceae:OTU385"
OTU386 "Rikenellaceae:OTU386"
OTU387 "Rikenellaceae:OTU387"
OTU388 "Rikenellaceae:OTU388"
OTU389 "Rikenellaceae:OTU389"
OTU390 "Rikenellaceae:OTU390"
OTU391 "Ruminococcaceae:Anaerotruncus"
OTU392 "Ruminococcaceae:Candidatus_Soleaferrea"
OTU393 "Ruminococcaceae:Faecalibacterium"
OTU394 "Ruminococcaceae:Fastidiosipila"
OTU395 "Ruminococcaceae:Flavonifractor"
OTU396 "Ruminococcaceae:Hydrogenoanaerobacterium"
OTU397 "Ruminococcaceae:Oscillibacter"
OTU398 "Ruminococcaceae:Oscillospira"
OTU399 "Ruminococcaceae:OTU399"
OTU400 "Ruminococcaceae:OTU400"
OTU401 "Ruminococcaceae:OTU401"
OTU402 "Ruminococcaceae:OTU402"
OTU403 "Ruminococcaceae:OTU403"
OTU404 "Ruminococcaceae:OTU404"
OTU405 "Ruminococcaceae:OTU405"
OTU406 "Ruminococcaceae:OTU406"
OTU407 "Ruminococcaceae:OTU407"
OTU408 "Ruminococcaceae:OTU408"
OTU409 "Ruminococcaceae:OTU409"
OTU410 "Ruminococcaceae:OTU410"
OTU411 "Ruminococcaceae:OTU411"
OTU412 "Ruminococcaceae:OTU412"
OTU413 "Ruminococcaceae:OTU413"
OTU414 "Ruminococcaceae:OTU414"
OTU415 "Ruminococcaceae:OTU415"
OTU416 "Ruminococcaceae:OTU416"
OTU417 "Ruminococcaceae:OTU417"
OTU418 "Ruminococcaceae:OTU418"
OTU419 "Ruminococcaceae:OTU419"
OTU420 "Ruminococcaceae:OTU420"
OTU421 "Ruminococcaceae:OTU421"
OTU422 "Ruminococcaceae:OTU422"
OTU423 "Ruminococcaceae:OTU423"
OTU424 "Ruminococcaceae:OTU424"
OTU425 "Ruminococcaceae:OTU425"
OTU426 "Ruminococcaceae:OTU426"
OTU427 "Ruminococcaceae:OTU427"
OTU428 "Ruminococcaceae:OTU428"
OTU429 "Ruminococcaceae:OTU429"
OTU430 "Ruminococcaceae:OTU430"
OTU431 "Ruminococcaceae:OTU431"
OTU432 "Ruminococcaceae:OTU432"
OTU433 "Ruminococcaceae:OTU433"
OTU434 "Ruminococcaceae:OTU434"
OTU435 "Ruminococcaceae:OTU435"
OTU436 "Ruminococcaceae:OTU436"
OTU437 "Ruminococcaceae:OTU437"
OTU438 "Ruminococcaceae:OTU438"
OTU439 "Ruminococcaceae:OTU439"
OTU440 "Ruminococcaceae:OTU440"
OTU441 "Ruminococcaceae:OTU441"
OTU442 "Ruminococcaceae:OTU442"
OTU443 "Ruminococcaceae:OTU443"
OTU444 "Ruminococcaceae:OTU444"
OTU445 "Ruminococcaceae:OTU445"
OTU446 "Ruminococcaceae:OTU446"
OTU447 "Ruminococcaceae:OTU447"
OTU448 "Ruminococcaceae:OTU448"
OTU449 "Ruminococcaceae:OTU449"
OTU450 "Ruminococcaceae:OTU450"
OTU451 "Ruminococcaceae:OTU451"
OTU452 "Ruminococcaceae:OTU452"
OTU453 "Ruminococcaceae:OTU453"
OTU454 "Ruminococcaceae:OTU454"
OTU455 "Ruminococcaceae:OTU455"
OTU456 "Ruminococcaceae:OTU456"
OTU457 "Ruminococcaceae:OTU457"
OTU458 "Ruminococcaceae:OTU458"
OTU459 "Ruminococcaceae:OTU459"
OTU460 "Ruminococcaceae:OTU460"
OTU461 "Ruminococcaceae:OTU461"
OTU462 "Ruminococcaceae:OTU462"
OTU463 "Ruminococcaceae:OTU463"
OTU464 "Ruminococcaceae:OTU464"
OTU465 "Ruminococcaceae:OTU465"
OTU466 "Ruminococcaceae:OTU466"
OTU467 "Ruminococcaceae:OTU467"
OTU468 "Ruminococcaceae:OTU468"
OTU469 "Ruminococcaceae:OTU469"
OTU470 "Ruminococcaceae:OTU470"
OTU471 "Ruminococcaceae:OTU471"
OTU472 "Ruminococcaceae:OTU472"
OTU473 "Ruminococcaceae:OTU473"
OTU474 "Ruminococcaceae:OTU474"
OTU475 "Ruminococcaceae:OTU475"
OTU476 "Ruminococcaceae:OTU476"
OTU477 "Ruminococcaceae:OTU477"
OTU478 "Ruminococcaceae:OTU478"
OTU479 "Ruminococcaceae:OTU479"
OTU480 "Ruminococcaceae:OTU480"
OTU481 "Ruminococcaceae:OTU481"
OTU482 "Ruminococcaceae:OTU482"
OTU483 "Ruminococcaceae:OTU483"
OTU484 "Ruminococcaceae:OTU484"
OTU485 "Ruminococcaceae:OTU485"
OTU486 "Ruminococcaceae:OTU486"
OTU487 "Ruminococcaceae:OTU487"
OTU488 "Ruminococcaceae:OTU488"
OTU489 "Ruminococcaceae:OTU489"
OTU490 "Ruminococcaceae:OTU490"
OTU491 "Ruminococcaceae:OTU491"
OTU492 "Ruminococcaceae:OTU492"
OTU493 "Ruminococcaceae:OTU493"
OTU494 "Ruminococcaceae:OTU494"
OTU495 "Ruminococcaceae:OTU495"
OTU496 "Ruminococcaceae:OTU496"
OTU497 "Ruminococcaceae:OTU497"
OTU498 "Ruminococcaceae:OTU498"
OTU499 "Ruminococcaceae:OTU499"
OTU500 "Ruminococcaceae:OTU500"
OTU501 "Ruminococcaceae:OTU501"
OTU502 "Ruminococcaceae:OTU502"
OTU503 "Ruminococcaceae:OTU503"
OTU504 "Ruminococcaceae:OTU504"
OTU505 "Ruminococcaceae:OTU505"
OTU506 "Ruminococcaceae:OTU506"
OTU507 "Ruminococcaceae:OTU507"
OTU508 "Ruminococcaceae:OTU508"
OTU509 "Ruminococcaceae:OTU509"
OTU510 "Ruminococcaceae:OTU510"
OTU511 "Ruminococcaceae:OTU511"
OTU512 "Ruminococcaceae:OTU512"
OTU513 "Ruminococcaceae:OTU513"
OTU514 "Ruminococcaceae:OTU514"
OTU515 "Ruminococcaceae:OTU515"
OTU516 "Ruminococcaceae:OTU516"
OTU517 "Ruminococcaceae:OTU517"
OTU518 "Ruminococcaceae:OTU518"
OTU519 "Ruminococcaceae:OTU519"
OTU520 "Ruminococcaceae:OTU520"
OTU521 "Ruminococcaceae:OTU521"
OTU522 "Ruminococcaceae:OTU522"
OTU523 "Ruminococcaceae:OTU523"
OTU524 "Ruminococcaceae:OTU524"
OTU525 "Ruminococcaceae:OTU525"
OTU526 "Ruminococcaceae:OTU526"
OTU527 "Ruminococcaceae:OTU527"
OTU528 "Ruminococcaceae:OTU528"
OTU529 "Ruminococcaceae:OTU529"
OTU530 "Ruminococcaceae:OTU530"
OTU531 "Ruminococcaceae:OTU531"
OTU532 "Ruminococcaceae:OTU532"
OTU533 "Ruminococcaceae:OTU533"
OTU534 "Ruminococcaceae:OTU534"
OTU535 "Ruminococcaceae:OTU535"
OTU536 "Ruminococcaceae:Ruminiclostridium"
OTU537 "Ruminococcaceae:Subdoligranulum"
OTU538 "Unnamed Family:Sarcina"
OTU539 "Shewanellaceae:Shewanella"
OTU540 "Spirochaetaceae:OTU540"
OTU541 "Spirochaetaceae:OTU541"
OTU542 "Spirochaetaceae:OTU542"
OTU543 "Spirochaetaceae:OTU543"
OTU544 "Staphylococcaceae:Staphylococcus"
OTU545 "Streptococcaceae:Lactococcus"
OTU546 "Streptococcaceae:Streptococcus"
OTU547 "Succinivibrionaceae:Succinivibrio"
OTU548 "Synergistaceae:Cloacibacillus"
OTU549 "Synergistaceae:Pyramidobacter"
OTU550 "Synergistaceae:Synergistes"
OTU551 "Thermoanaerobacteraceae:Gelria"
OTU552 "Veillonellaceae:Allisonella"
OTU553 "Veillonellaceae:Dialister"
OTU554 "Veillonellaceae:Megamonas"
OTU555 "Veillonellaceae:Megasphaera"
OTU556 "Veillonellaceae:Mitsuokella"
OTU557 "Veillonellaceae:OTU557"
OTU558 "Veillonellaceae:OTU558"
OTU559 "Veillonellaceae:Veillonella"
OTU560 "Verrucomicrobiaceae:Akkermansia"
OTU561 "Vibrionaceae:Photobacterium"
OTU562 "Vibrionaceae:Vibrio"
OTU563 "Victivallaceae:Victivallis"
OTU564 "Xanthomonadaceae:Stenotrophomonas"
OTU565 "Xanthomonadaceae:Wohlfahrtiimonas"
